# Supplementary material for: Dosage imbalance of B- and C-class genes causes petaloid-stamen relating to F1 hybrid variation
Source: BMC Plant Biol. 2018 Dec 7;18:341. doi: 10.1186/s12870-018-1562-4 (PMC6286610; doi:10.1186/s12870-018-1562-4)
Supplement: Supplementary file 2 — Sequences isolated in this article. (TXT 9 kb) [file 12870_2018_1562_MOESM2_ESM.txt]

>PgSQU
GTACAACTGAAGAGGATAGAGAACAAGATTAACAGGCAGGTGACATTCTCAAAGAGGAGAGGTGGCTTGTTGAAGAAGGCCCATGAGATCTCTGTGCTCTGTGATGCAGAGGTCGCGTTGATTGTTTTTTCCCATACAGGGAAGCTGTTTGAGTATGCTACCGATTCTTGCATGGACAAGATCCTTGAGAGGTACGAAAGATATTCATTTGCTGAAAGACAATTACAAGTTGCAAATGAACCTGAGTCTCCAGCCGATTGGCGCCTGGAACACAACAGACTTAAGGCCAGAATCGAGCTCTTAGAAATAAATCACAGGCACAGGCACTATATGGGAGAGGATATTGATTCCATGAACCAGAAAGATCTCCAGAACTTGGAACAACAGCTTGACACTGCACTTAAGAGCATACGGAATAGAAAAAATCAACTCTTGTACGAGTCAATATCTGAACTGCAGCGAAAGGAGAAGGCAATACAAGAGC

>PsSQU
GTACAACTGAAGAGGATAGAGAACAAGATCAACAGACAGGTGACGTTCTCAAAGAGGAGAGGGGGTTTGCTGAAGAAAGCTCATGAGATCTCTGTTCTGTGTGACGCGGAAGTTGCTTTGATTGTTTTTTCCCATAAGGGAAAGCTTGTTGAGTATGCTACCGATTCTTGCATGGACAGGATCCTGGAGAGGTATGAAAGATACTCGTTTGCGGAAAGACAATTAGCTCCAAATGAACCTCAGTCACCTGCAAATTGGAGCCTCGAATACAACAAACTGAAGGCTAGGATTGAGCTCTTGGAAAGAAATCACAGGCACTATGTCGGAGAAGATCTTGATTCAATGAGCCAGAAAGATCTTCAGAATCTGGAGCAACAGCTTGATACTTCCCTTAAGAGCATTCGAAACAGAAAAAACCAGCTCTTGTATGATTCTATTTCTGAGCTGCAACGAAAGGAGAAGGCAATACAAGAGC

>PgLIP
TTGCCCGGTTTTTCCGCCGAACTGGCGCGCTTGGATGCCCATATATGGGATTGTGGAAAGCAAGTTTACTTGGGAGGTTTCGATCCAGCTCACACGGCAGCGCGTGCATATGATAGGGCAGCCATTAAGTTCCGAGGAGTGGAAGCAGACATAAACTTCAGTTTAAACGATTATTCAGATGACTTGAAACAGATGAAGAATTTAACAAAGGAAGAGTTCGTGCACGTACTTAGGAGACAGAGCAGTGGTTATCCAAGAGGGAGTTCCAAGTATAAAGGTGTTACTTTGCATAAATGTGGCAGATGGGAAGCTAGAATGGGCGAGTTTTTGGGAAAAAAGTACGTTTATTTGGGTCTCTTCGACACTGAAATTGAAGCTGCTAGGGCTTATGATAGAGCTGCAATAAAGAGTAATGGAATGGAGGCTGCCACTAATTTTGATCCAGCCAGTTATGAAGGTGAACTAAAAGTTTCAGAGAATACTTGGAACGATGCATCGGACCACAGTTTGGACTTGACCTTGGGAAATTCATCGGCTCCAAAGCCAAACTGTCGAGATTCCCCGGCTTCTTGCACGCAATATTCTGAGGTTTCTTGGAGACACCAATAATTACGGCCCCAGATGCAAAATTTGGCTTGTGTGATCGGAAGAAATACTGGAGGAGAATTTTCAAGGCCAAGAACGGATTTGAAAGATCAAACATTTAATACACCATCACGATTATTACATGCAGCATCATCAGGATTCCCACA

>PsLIP
TGTTTACGGTTTTTCCGCCGAACTGGCCGCTGGGAGTCCCATATATGGGATTGTGGAAAGCAAGTTTACTTGGGAGGTTTCGATACAGCTCACACGGCAGCGCGTGCATATGATAGGGCAGCCATTAAGTTCCGAGGAGTGGAAGCAGACATAAACTTTAGTTTAAATGATTATTCAGATGACTTGAAACAGATGAAGAATTTAACAAAGGAAGAATTCGTTCACGTACTTAGGAGACAAAGCAGTGGTTATCCAAGAGGAAGTTCCAAGTATAAAGGTGTTACTTTGCATAAATGTGGCAGATGGGAAGCTAGAATGGGCGAGTTTTTGGGAAAAAAGTACGTTTATTTGGGTCTCTTCGACACTGAAATTGAAGCTGCTAGGGCTTATGATAGAGCTGCAATCAAGAGTAATGGAATGGACGCTGCCACTAATTTTGATCCAGCCAGTTATGACGGTGAACTAAAAGTTTCATTGAGTACTTGGAACGATGATGCAGCAGACCACAGTTTGGACTTGACCTTGGGAAATTCATCGGCTCCAAAGCAAAACTGTCGAGATTCCCGGGCTTCTTCCACGCAATATTCTGAGGTTTCTTGGAGACACCAAGAATTATGGCCCCAGATGCATAAGTTGCCTTTTGTGAGCGGAAAAAATACTGGAGGAGAATTTTCAAGGCCAAGAACGGATTTGAAAGATCAAACAAATAATAGCCAAACACAATTATTATTTGCAGCATCACGGGGTTTTCTCACACCA

>PgDEF1
GGCAGGTCACCTACTCCAAGAGAAGAAATGGGCTTTTCAAGAAAGCGCAGGAGCTTACTGTTCTTTGTGATGCTAAGGTTTCCATTATCATGATCTCCAGTACTCAAAAGCTTCACGAGTACATCAGCCCCTCTTTCACAACAAAGCAGTTGTTCGATCAGTATAAGAAGGCTGTTGGGGTTGATCTCTGGAGCTCTCAATATGAGAAAATGCAACAACAGTTGAATAAGCTCAAGGATGTTAACAGAAATCTTAAATGGGAGCTTAGGCGAAGGATTGGGGAGAGCGTGAACGATCTGGGGTACGATGGAACAGTAAACCTTATTGAAGATATTCATAACTCTTTGCACGTCATTCGCGAGAGAAAGTACAAAGTTATCGGTAACCAGATTGACACCAGCAAGAAAAAGGTTAGA

>PsDEF1
GGCAGGTCACCTACTCCAAGAGAAGAAATGGGCTTTTCAAGAAAGCTCAGGAGCTTACTGTTCTTTGTGATGCTAAGGTTTCCATTATCATGATCTCCAGTACTCAAAAGCTTCACGAGTACATCAGCCCCTCTTTCACAACAAAGCAGTTGTTCGATCAGTATCAGAAGGCTGTTGGGGTTGATCTTTGGAGCTCTCAATATGAGAAAATGCAACAACAGTTGAATAAGCTCAAGGAGGTTAACAGAAATCTTAAGAGGGAGATTAGGCAAAGGATGGGAGAGAGCTTGAATGATCTGGACTGCCATGAAACAGTGAACCTTATTGAAGATATGCACAACTCTTTGAAGATCATTCGAGAAAGAAAGTACAAAGTTATCGGTAACCAGATTGACACCAGCAAGAAAAAGGTTAGA

>PgDEF2
ATGGCTCGGAAGAAAGATCCAGATCAAGAGAATAGAGAACCAAACAAACAGGCAGGTAACGTATTCCAAGAGAAGAAATGGGCTCTTCAAGAAAGCTCATGAGCTTACTGTTCTCTGTGATGCAAAGGTTTCCATTATCATGATCTCAAGTACTCAGAAGCTCCACGAATACATCAGCCCCTCCTCCACAACGAAGCAGTTGTTTGATCAGTACCAGAAGGCTGTTGGAGTTGATCTTTGGAGCTTCCACTATGAGAAAATGCAAGAACACTTGAAGAAGCTTAAGGAGGTTAACAGAAATCTTAGGAGGGAGATTAGGCAAAGGATGGGAGAGAGCTTGAATGATCTGGACTACCATCAAATGGTGAACCTTATTGAAGACATGGACAACTCACTGAGGATCATTCGAGAAAGAAAGTACAAAGTTATCGGCAACCAGATCGAGACTGGCAAGAAAAAGTTAAGGAACGTCGAAGAAATACACAAAAATCTCGTTCTTGAATTCGACGCAAGGCAAGAGGATCCACACTACGGATTAGTTGACAATGAAGGGGATTATAATTCAGTGCTTGGATACCCGAATCGTATAATCGCTCTCCGTCTCCCGACTAATCACCATCCAAGTCTCCACAGCGGCGGGGGATCAGATCTCACCACTTTTGCTGTTT

>PsDEF2
ATGGCTGGAAGAAAGATCCAGATCAAGAGAATAGAGAACCAAACAAACAGGCAGGTAACGTATTCCAAGAGAAGAAATGGGCTCTTCAAGAAAGCTCATGAGCTTACTGTTCTCTGTGATGCAAAGGTTTCCATTATCATGATCTCAAGTACTCAGAAGCTCCACGAATACATCAGCCCCTCCTCCACAACGAAGCAGTTGTTTGATCAGTACCAGAAGGCTGTTGGAGTTGATCTTTGGAGCTTCCACTATGAGAAAATGCAAGAACACTTGAAAAAGCTTAAGGAGGTTAACAGAAATCTTAGGAGGGAGATTAGGCAAAGGATGGGAGAGAGCTTGAATGATCTGGACTGCCATCAAATGGTGAATCTTATTGAAGACATGGACAACTCATTGAGGATCATTCGAGAAAGAAAGTACAAAGTTATCGGCAACCAGATCGAGACTGGCAAGAAAAAGTTAAGGAACGTCGAAGAAATACACAAAAATCTCGTTCTTGAATTCGACGCAAGGCAAGAGGATCCACACTACGGATTAGTTGACAATGAAGGGGATTATAATTCAGTGCTTGGATACCCGAATCGTGTAATCGCTCTACGTCTCCCGACTAATCACCATCCAAGTCTCCACAGCGGCGGGGGATCAGATCTCACCACTTTTGCT

>PgGLO
CAAGCAACAGGCAGGTCACTTACTCAAAAAGAAGAAATGGGATCATTAAGAAAGCTAAGGAGATCAGTGTTCTCTGTGATTCTCAAGTTTCTGTTATCATCTTCTCCACTTCTGGGAAGATGCATGAGTTTTGCAGCCCTTCCATTACGTTATCAGACATTTTGGAGCAGTACCACAAGCTTTCTGGGAAGAGGCTGTGGGATGCTAAACATGAGCATTTGGACAATGAAATCAACAGAATCAAGAAAGAGAATGACAACATGCAGATTGAGCTAAGGCATCTGAAAGGAGATGACATTACTACTTTGAACTACAAAGAACTAATGGTCTTAGAGGAAGCTCTAACAAACGGGATATCAGCTCTTAAAACCAAACAGATGGAACTTGTGAGAATGATGAGGAAACATAATGAGATGATAGAGGAAGAGAATCAGAACCTCCAATTCAAGCTGCGTCAGCTGCATCTGGATCCGATGGATACCGGTGGTAATCTTGCAATGGAAAGCCATGGCCAGGGAATGTATGATCATCAAGCCGGGGTTGCAAACTATGAAGCCTGCCACAGCCAGATGCCGCCCCCGCCCTTCGCCTTTCGATTGCAGCCAATGCA

>PsGLO
TCAAGCAACAGGCAGGTCACTTACTCAAAAAGAAGAAATGGGATCATTAAGAAAGCTAAGGAGATCAGTGTTCTCTGTGATTCTCAAGTTTCTGTTATCATCTTCTCCACTTCTGGGAAGATGCATGAGTTTTGCAGCCCTTCCATTACGTTATCAGACATTTTGGAGCAGTACCACAAGCTTTCTGGGAAGAGGCTGTGGGATGCTAAACATGAGCATTTGGACAATGAAATCAACAGAATCAAGAAAGAGAATGACAACATGCAGATTGAGCTAAGGCATCTGAAAGGAGATGACATTACTACTTTGAACTACAAAGAACTAATGGTCTTAGAGGAAGCTCTAACAAACGGGATATCAGCTCTTAAAACCAAACAGATGGAACTTGTGAGAATGATGAGGAAACATAATGAGATGATAGAGGAAGAGAATCAGAACCTCCAATTCAAGCTGCGTCAGCTGCATCTGGATCCGATGGATACCAGTGGTAATCTTGCAATGGAAAGCCATGGCCAGGGAATGTATGATCATCAAGCCGGGGTTGCAAATTATGAAGCCTGCCACAGCCAGATGCCGCCCCCGCCCTTCGCCTTTCGATTGCAGCCAATGCA

>PgPLE
CCTTCTGCAAACGTAGAAATGGGCTGCTTAAGAAGGCCTATGAGTTGTCTGTTTTGTGTGATGCTGA.AGTTGCCCTTGTTGTCTTCTCAAGCCGCGGAAGGCTATATGAATATGCTAATAACAGTGTTAGGGCTACTATTGACAGGTACAAGAAAGCAAGCTCTGATCCCTCCAATACTGTGTCAACATCTGAAGCTAACACTCAGTTTTACCAGCAAGAAGCCGCCAAGCTGCGCAGACAAATAAGAGAGACACAAACTTCAAACAGGCAAATTCTTGGAGAGGGTGTTAGCTCCATGTCTTTGAAAGAACTGAAGAATACTGAAAGTAAAGTGGAGAAAGCTATCAGCAGAATCCGTTCCAAGAAGAATGAATTGCTATTTGCTGAG.ATAGAGCTTATGCAGAAGAGGGAGCTTGAGCTGCACAATGC

>PsPLE
GCTTAAGAAGGCCTATGAGTTGTCTGTTTTGTGTGATGCTGA.GGTTGCCCTTATTGTCTTCTCAACCCGTGGAAGGCTATATGAATATGCTAATAACAGTGTTAGGGCAACTATTGACAGGTACAAGAAAGCAAGCTCTGATCCCTCCAATACTGTGTCAACATCTGAAGCTAACACTCAGTTTTACCAGCAAGAAGCCTCCAAACTGCGCAGACAAATAAGAGAGACACAGACTTCAAACAGGCAAATTCTTGGAGAGGGTGTTAGCTCCATGTCTTTGAAAGAACTGAAGAATACTGAAAGTAAAGTGGAGAAAGCTATCAGCAGAATCCGTTCCAAGAAGAATGAACTCCTATTCGCTGAGATAGAGCTTATGCAGAAGAGGGAGCTTGAGCTGCACAATGC

>PsCYC1C
GGAAAGAGCCCATACCTTCATCTTCCTCAAGTTTCACAGTCTCTTCAATCTCGTGGGTCTACTTCTGCTGTAGACCTCATTAATGGAGCTGAAATCTTGCTTCATGAGCACCACCAGCCGCAAGACATGCTTTCCGGTCATTATTTAGCCACAAATACTCCGTTTCTTGAGGCTTCAACCTTGTATAATCAAGATGGTGGGAGTAATGAAGATCCTTGTGTCCTGGCCAACACATTTTCAAGAAAGCAAACCGTGAAAAAAGATAGGCACAGTAAAATCGTGACGTCTCAGGGGCCGAGGGATCGTAGAGTCAGGTTGTCCATTGGCATAGCGCGAAAGTTCTTTGATCTTCAAGAGATGCTAGGTTTTGACAAGCCAAGTAAAACACTTGAGTGGTTGTTAACGAAATCGAAAGTAGCCATTAAAGATCTGGTTCATACAAAGAAGAGTTCTAGTGCTAGGAGCACTTCTTCGCCTTCTGAATGCGAAGTAGTGTTAAATGGTGAAGCTTTTGAATATGGGAGTTGTTTATTACCTGCGGATTCGAAGAGAAAATCAGTGTTGATGAATGCTAACAAATGTAAAGGAGCTAAAGATCCAACACAGAGTGCATCAACTCTAGCTAAAGAATCAAGGGCTAAAGCAAGAGAAAGGGCAAGGGAAAGAACGAAGGAGAAAATGTGCATCAAGAAGCTAAATGAATCAATAGACATGAACAATTTGTTTGAAGTTTACAGACCATCTGCATCTAATAGCCAGCATATTCTTCATTGTCCCATAACCAATGAAGCTACTGCTGCAACAGTAGCAGCAACTGAACACCTAATTCAAGAATCCAATGTCGTTAAAAGGATGCTGAGGCACCACCCTTCGTTTTTCGGGTTTAATTGCAGTCTCCCATCTCCTAATGTCAATGAGAATTGGGATCTTAGCAGCTTAACCTCACAATCCAACTTTTGTGACATTTTGGATCAG

>PsCYC1D
TGGGTCTACTTCTGCTGTAGATCTCATTAATGGAGCTGAAATCTTGCTTCATGACCACCACCACCAGCAAGACATGCTTTCCGGCCATTATTTAGCTGAAAATGCGTCATTTCTTGAGGTTTCAACCTTGTATAATCAGGATGTTGGTGGAAGTAATGAAGATCCTTCTGCCCTGGCCGACACATTTTCAAGAAATCGAATAGTGAAAAAAGATAGGCACAGCAAAATCGTGACATCTCAGGGACCGAGGGATCGCAGAGTAAGGCTGTCCATTGGCATAGCACGAAAGTTCTTTGATCTTCAAGAGATGCTAGGTTTTGACAAGCCAAGTAAAACACTTGAGTGGTTGTTAACGAAATCGAAAGTAGCCATTAAAGATCTGGTTCACACAAAGAAAAGTTCTAGTGCTAGGAGCACTTCTTCCCCTTCTGAATCCGAAATAGTGTTAAATGGTGAAGCTTTTGATCAAAATGGGAGTTGTTTATTAGGTTCAGATTCGAAGAGAAAATCGGTATCGATGAATGCTAACAAATGTAAAGGAGCTAAAGATCCAACACCGAGTGCATCAACTCTAGCTAAAGAATCAAGGGCTAAGGCAAGAGCAAGGGCTAGGGAAAGAACCAAGGAGAAAATGTGCATCAAGAAGCTAAATGAATCAAGAAACATGGGTTCTAATTTAAATCCTTCAGTCCCAATCCAGAGGAACAATTTGTTTGAAGTTTGCAGACCATCTGGATCTAATAGTATTCTTCATTGTCCCATAACTAATGAAGCAACTGCTGCTACAGTAGCAGCAACTCATGAAGACCTAATTCAAGAATCCAATGTCATTAAAAGGATGCTGAGGCACCACTCTTCGTTTTTCGGGTTCCATTGCAGTCTCCCATCTCCTAA

>Chirita pumila DEF
GAAAGCTCACGAGCTTACTGTTCTCTGTGATGCTAAGGTCTCCATTATCATGATTTCCAGTACTCAGAAGCTTCACGAATATATCAGCCCCTCTTCCACAACGAAGCAGTTGTTTGATCAGTACCAGAAGGCTGTTGGAGTTGATCTTTGGAGCTCACACTATGAGAAAATGCAAGATCACTTGAAGAAGCTTAAGGAGGTTAACAGAAATCTTAGGAGGGAGATTAGGTATGTCAATTAATTAATTATATATTTGGTTTAATTAATTAAATCTGATGAATAACTTAATCAGGCAAAGGATGGGAGAGAGCTTGAATGATCTGGACTACCATCACATGGTGAATCTTGTAGAAGACATGGACAACTCTCTCAGAATCATTCGAGAGAGAAAGTACAAAGTTATTGGCAACCAGATCGAGACTGGCAAGAAAAAGTTAAGGAACGTCGAAGAAATACATAGAAATCTTGTTCTGGAATTCGACGCAAGGCAAGAGGATCCACACTACGGATTAGTCGACAATGAAGGGGATTACAATTCAATGCTCGGATACCCGAATCGTATAATCGCTCTGCGCCTCCCGGCTCATCACCACCCAAGTCTCCACAGTGGCGGGGGATCAGATCTCACCACATTTGCTTTGCTCGAGTAATTATTTCAGTTCTATTACTACGTTTAACCAAGTTTCTAGAATTAAAAGTACTAGTTTGTGTGTGATTGTTATGAATATTTTGTGGCCTGTGGGGGTATTGTTAAGATTTCTGATGAATCAAGTTGGGGCTGAGACCAGTGGCATGCAATAATAACTAATGGTACGTACTTTTTTTTCATCATAATTATCTTTAATTGCTTTGAGTTTTGTTGGAATATATATTATGGGTAAGAAATGAATATGTTACGAAATGAATATGTAAAGCTGAAAAAGTGTATTTCATCTGACATCAAAGTTCAAATTGGAGATAAAGTGTCGGGTTCGAGATCCAAATGTAATAATGTCCTTTTTTTTGCTAAAAAAAACAATGAGTATGTTAAAGTGGAAAAAAATAAAGTGGAAAACTTTGGGGCAATGGTCCAATTAAAGG
